# Supplementary material for: Changes in duration of action of rocuronium following decrease in hepatic blood flow during pneumoperitoneum for laparoscopic gynaecological surgery
Source: BMC Anesthesiol. 2017 Mar 20;17:45. doi: 10.1186/s12871-017-0335-1 (PMC5359965; doi:10.1186/s12871-017-0335-1)
Supplement: Additional file 1: — Pharmacodynamics of rocuronium in two groups. Onset time, duration time, recovery index, bolous frequency and indusion rate of rocuronium. (XLSX 13 kb) [file 12871_2017_335_MOESM1_ESM.xlsx]

## Sheet: Sheet1
phamacodynamics of rocuronium
	Group Control	n=30
number	Onset time (min)	Duration time (min)	Recovery index (min)	Bolous Frequency	Infusion rate (µg•kg-1•min-1)
1	89	39	18	2	3
2	85	33	10	2	5
3	92	32	12	2	6
4	101	30	10	2	4
5	82	34	11	2	6
6	76	42	19	2	4
7	97	36	17	2	5
8	113	21	9	4	9
9	96	31	11	2	5
10	102	35	18	3	7
11	100	24	6	3	9
12	97	24	7	3	4
13	102	20	5	4	8
14	89	28	8	3	8
15	99	26	7	3	8
16	100	20	7	4	8
17	90	29	10	3	6
18	102	26	6	4	7
19	91	33	14	2	4
20	118	25	8	3	6
21	63	31	8	2	5
22	93	19	4	4	8
23	96	37	13	2	5
24	118	23	6	3	4
25	98	26	7	3	6
26	83	30	9	3	9
27	89	28	7	3	7
28	89	25	7	4	8
29	122	30	9	3	8
30	93	33	10	3	6
meanS	95.5	29	9.76667	2.83333	6.26667
standard deviation	12.2777	5.82504	4.00589	0.74664	1.76036
	Group laparoscopy	n=29
number	Onset time (min)	Duration time (min)	Recovery index (min)	Bolous Frequency	Infusion rate (µg•kg-1•min-1)
1	94	43	18	2	5
2	122	47	11	2	6
3	89	40	10	2	5
4	105	59	22	2	6
5	90	43	16	2	3
6	109	40	13	2	5
7	113	50	24	2	6
8	80	42	17	2	4
9	98	48	24	3	8
10	87	32	10	2	5
11	92	38	11	2	4
12	98	31	5	3	7
13	73	21	5	4	8
14	99	32	8	3	7
15	82	25	4	3	7
16	67	26	7	3	5
17	96	30	9	3	7
18	87	30	13	2	5
19	93	35	8	3	6
20	109	42	17	2	5
21	88	34	13	2	4
22	108	36	17	2	5
23	106	39	20	2	5
24	99	39	16	2	5
25	99	39	14	2	3
26	94	33	13	2	3
27	83	30	8	2	5
28	102	36	11	2	5
29	72	26	8	4	8
meanS	94.2759	36.7586	12.8276	2.37931	5.41379
standard deviation	12.7108	8.30514	5.52313	0.621852	1.42722
