# Supplementary material for: Changes in duration of action of rocuronium following decrease in hepatic blood flow during pneumoperitoneum for laparoscopic gynaecological surgery
Source: BMC Anesthesiol. 2017 Mar 20;17:45. doi: 10.1186/s12871-017-0335-1 (PMC5359965; doi:10.1186/s12871-017-0335-1)
Supplement: Additional file 2: — Parameters of hepatic blood flow in two groups. The vessel diameter, mean flow velocity and blood flow volume of hepatic blood flow. (XLSX 27 kb) [file 12871_2017_335_MOESM2_ESM.xlsx]

## Sheet: Sheet1
	Parameters of hepatic blood flow in two groups assessed by laparoscopic intraoperative ultrasonography
		group laparoscopy
number	HEPATIC BLOOD FLOW(BFV ml/min)					PORTAL VENOUS BLOOD FLOW (BFVml/min)					HEPATIC ARTERY DIAMETER(VD cm)					PORTAL VENOUS DIAMETER(VD cm)					HEPATIC ARTERY MEAN VELOCITY(MV ml/min)					PORTAL VENOUS MEAN VELOCITY(MV ml/min)					TOTAL HEPATIC BLOOD FLOW(BFV ml/min)
	T1	T2	T3	T4	T5	T1	T2	T3	T4	T5	T1	T2	T3	T4	T5	T1	T2	T3	T4	T5	T1	T2	T3	T4	T5	T1	T2	T3	T4	T5	T1	T2	T3	T4	T5
1	128	126	132	120	124	787	734	748	740	754	0.23	0.23	0.23	0.24	0.24	0.57	0.57	0.56	0.56	0.57	51.35	50.54	52.95	44.21	45.68	49.25	48.33	50.62	49.67	51.4	915	860	880	860	878
2	201	212	210	193	200	863	868	878	893	809	0.27	0.27	0.27	0.26	0.27	0.71	0.7	0.68	0.7	0.68	58.51	61.71	61.13	60.59	58.22	34.06	38.67	40.29	37.59	39.61	1064	1080	1088	1086	1009
3	184	190	187	176	188	815	812	854	872	828	0.27	0.27	0.27	0.27	0.27	0.66	0.67	0.65	0.65	0.66	53.56	55.31	54.43	51.23	54.73	39.85	39.09	40.13	39.78	38.88	999	1002	1041	1048	1016
4	132	128	135	122	134	844	848	864	882	881	0.23	0.23	0.23	0.24	0.24	0.7	0.68	0.71	0.7	0.69	52.95	51.35	54.15	44.95	49.37	35.21	36.26	32.58	34.08	33.7	976	976	999	1004	1015
5	212	224	220	199	203	896	874	875	902	857	0.3	0.3	0.31	0.3	0.31	0.71	0.7	0.69	0.7	0.68	49.99	52.82	48.58	46.92	44.83	36.08	39.06	39	37.85	41.12	1108	1098	1095	1101	1060
6	181	181	184	176	170	798	792	799	827	818	0.24	0.24	0.24	0.24	0.25	0.8	0.78	0.76	0.78	0.77	66.68	66.68	67.79	64.84	57.72	27.45	30.41	31.38	28.32	29.17	979	973	983	1003	988
7	202	190	198	183	185	756	787	774	790	813	0.28	0.28	0.28	0.28	0.29	0.67	0.65	0.64	0.66	0.7	54.68	51.43	53.59	49.53	46.68	41.65	44.3	44.76	41.31	36.55	958	977	972	973	998
8	282	286	285	292	283	1007	1015	1002	1015	1029	0.42	0.42	0.43	0.41	0.41	1.08	1.06	1.07	1.07	1.08	33.92	32.82	32.71	36.86	35.73	18.19	18.98	18.18	18.53	18.21	1289	1301	1287	1307	1312
9	298	293	290	308	297	972	983	973	1003	978	0.46	0.46	0.46	0.47	0.47	1.05	1.04	1.07	1.09	1.08	29.89	29.38	29.08	29.59	28.53	19.81	19.91	18.57	18.13	18.32	1270	1276	1263	1311	1275
10	219	231	214	202	222	920	921	893	939	974	0.32	0.31	0.32	0.3	0.31	0.86	0.87	0.87	0.86	0.87	45.38	51.01	44.35	47.63	49.02	26.14	25.46	24.56	26.6	25.74	1139	1152	1107	1141	1196
11	380	394	386	377	398	1145	1155	1143	1080	1100	0.59	0.6	0.6	0.61	0.6	1.38	1.39	1.38	1.35	1.38	23.17	23.22	22.75	21.5	23.46	13	12.52	13.25	13.81	13.1	1525	1549	1529	1457	1498
12	423	403	413	391	430	1199	1184	1188	1120	1189	0.61	0.61	0.63	0.61	0.62	1.33	1.33	1.34	1.3	1.31	24.12	22.98	22.08	22.3	23.74	14.25	13.92	14.24	15.48	14.88	1622	1587	1601	1511	1619
13	328	300	330	334	312	1211	1210	1224	1188	1201	0.52	0.52	0.51	0.52	0.53	1.11	1.11	1.15	1.14	1.15	25.74	23.54	26.92	26.21	23.57	17.65	17.76	16.05	16.69	16.62	1539	1510	1554	1522	1513
14	313	294	298	319	310	1105	1115	1103	1059	1060	0.53	0.53	0.51	0.51	0.52	1.11	1.1	1.1	1.11	1.11	23.65	22.21	24.31	26.03	24.33	18.1	18.2	18.92	18.55	18.08	1418	1409	1401	1378	1370
15	228	226	227	220	232	938	925	933	965	981	0.33	0.33	0.34	0.33	0.33	0.89	0.9	0.89	0.89	0.9	44.43	44.04	41.67	42.87	45.21	25.26	24.81	24.57	24.49	24.34	1166	1151	1160	1185	1213
16	263	261	250	268	269	929	914	917	947	943	0.35	0.36	0.35	0.34	0.34	0.99	1.02	1	1	1	45.56	42.74	43.31	49.2	49.38	20.46	19.62	20.52	20.39	19.82	1192	1175	1167	1215	1212
17	265	263	254	282	270	948	982	972	993	977	0.35	0.35	0.35	0.35	0.36	0.94	0.95	0.95	0.96	1.01	45.91	45.56	44	48.85	44.21	23.56	22.69	21.94	21.3	19.51	1213	1245	1226	1275	1247
18	298	293	291	314	300	1080	1055	1104	1044	1097	0.48	0.48	0.48	0.48	0.48	1.06	1.03	1.08	1.06	1.07	27.45	26.99	26.8	28.92	27.63	19.08	20.54	18.43	18.92	18.89	1378	1348	1395	1358	1397
19	237	227	232	241	245	1001	1000	981	1005	1000	0.37	0.38	0.38	0.37	0.37	1.06	1.03	1.07	1.06	1.07	36.74	33.36	34.09	37.36	37.98	18.81	19.66	18.11	18.53	17.52	1238	1227	1213	1246	1245
20	257	259	250	256	256	945	981	977	983	996	0.39	0.4	0.4	0.39	0.4	0.89	0.92	0.92	0.93	0.94	35.86	34.35	33.16	35.72	33.95	26.17	24.9	24.37	24.09	22.77	1202	1240	1227	1239	1252
21	370	380	375	371	379	1036	1022	1000	1031	1025	0.57	0.57	0.57	0.58	0.58	1.3	1.29	1.3	1.3	1.29	24.17	24.82	24.49	23.4	23.91	13.81	13.77	14.35	14.5	14.6	1406	1402	1375	1402	1404
22	365	367	364	360	355	1176	1186	1189	1140	1167	0.58	0.57	0.57	0.58	0.57	1.14	1.15	1.19	1.18	1.18	23.02	23.97	23.77	22.71	23.19	19.38	17.49	17.62	17.76	17.94	1541	1553	1553	1500	1522
23	273	270	262	288	276	934	961	967	962	945	0.42	0.42	0.43	0.41	0.41	0.96	0.99	0.98	0.97	0.99	32.84	30.99	30.07	36.36	34.84	22.52	21.72	21.5	22.17	21.05	1207	1231	1229	1250	1221
24	398	405	428	400	421	1203	1233	1205	1160	1188	0.49	0.5	0.49	0.5	0.5	1.34	1.34	1.36	1.35	1.31	36.33	35.23	37.83	33.95	35.74	14.19	14.04	14.04	14.09	14.97	1601	1638	1633	1560	1609
25	328	301	301	334	326	1050	1077	1079	1038	1051	0.53	0.52	0.53	0.52	0.54	1.14	1.12	1.15	1.15	1.14	24.78	23.62	22.74	26.21	23.72	17.91	17.66	17.71	16.93	17.63	1378	1378	1380	1372	1377
26	331	333	330	345	336	1019	1002	1013	1027	1010	0.54	0.53	0.54	0.53	0.53	1.09	1.08	1.11	1.1	1.1	24.09	25.16	24.02	26.06	25.38	18.93	19.27	19	19.55	19.38	1350	1335	1343	1372	1346
27	343	347	345	353	339	1131	1121	1107	1070	1160	0.55	0.55	0.54	0.54	0.54	1.26	1.28	1.28	1.26	1.27	24.06	24.34	25.11	25.69	24.67	15.51	13.86	14.34	14.98	14.88	1474	1468	1452	1423	1499
28	367	358	357	369	360	1177	1165	1176	1090	1187	0.58	0.58	0.57	0.58	0.59	1.21	1.23	1.23	1.22	1.22	23.15	22.58	23.32	23.28	21.95	17.23	15.71	16.66	16.88	17.09	1544	1523	1533	1459	1547
29	226	225	221	215	231	920	896	882	938	925	0.32	0.31	0.31	0.32	0.32	0.89	0.9	0.88	0.87	0.89	46.83	49.68	48.8	44.56	47.87	24.78	24.57	24.17	25.12	24.65	1146	1121	1103	1153	1156
30	231	247	231	227	236	918	927	876	908	911	0.33	0.33	0.33	0.33	0.32	0.8	0.81	0.83	0.84	0.83	45.01	48.13	45.01	44.23	48.91	32.3	30.37	27.51	27.7	28.34	1149	1174	1107	1135	1147
means	275.433	273.8	273.333	274.5	276.233	990.767	991.5	989.867	987.033	995.133	0.415	0.415	0.415667	0.413667	0.417	0.99	0.989667	0.996333	0.993667	0.998	37.794	37.6853	37.4337	37.392	37.1383	24.0197	24.1183	23.9123	23.793	23.6253	1266.2	1265.3	1263.2	1261.53	1271.37
standard deviation	77.7302	76.332	77.8838	81.278	80.6596	133.653	136.773	135.42	107.149	128.326	0.12409	0.123951	0.123251	0.124526	0.123962	0.224684	0.226723	0.235057	0.22654	0.225685	12.9286	13.5498	13.3024	12.0522	12.0109	9.24019	9.81623	10.0471	9.39115	9.6099	207.164	207.882	208.194	184.021	203.122
		group control
number		HEPATIC BLOOD FLOW(BFV ml/min)				PORTAL VENOUS BLOOD FLOW (BFVml/min)					HEPATIC ARTERY DIAMETER(VD cm)					PORTAL VENOUS DIAMETER(VD cm)					HEPATIC ARTERY MEAN VELOCITY(MV ml/min)					PORTAL VENOUS MEAN VELOCITY(MV ml/min)						TOTAL HEPATIC BLOOD FLOW(BFV ml/min)
1	192	179	180	150	190	803	341	300	245	813	0.26	0.23	0.22	0.24	0.25	0.74	0.48	0.45	0.41	0.73	60.27	71.81	78.92	55.26	64.51	32.05	34.45	26.83	31.81	32.22	995	520	480	395	1003
2	217	245	223	224	204	944	395	270	260	969	0.27	0.26	0.25	0.27	0.27	0.77	0.51	0.45	0.47	0.77	63.17	76.91	75.72	65.2	59.38	33.79	32.23	28.29	24.98	34.68	1161	640	493	484	1173
3	130	180	145	150	138	679	387	225	240	741	0.23	0.21	0.25	0.23	0.25	0.69	0.4	0.41	0.4	0.66	52.15	86.61	49.23	60.17	46.86	30.26	51.33	28.4	31.83	36.1	809	567	370	390	879
4	180	178	170	144	181	876	304	245	225	880	0.28	0.26	0.24	0.27	0.28	0.71	0.42	0.43	0.45	0.7	48.72	55.88	62.63	41.92	48.99	36.88	36.57	28.12	23.58	38.11	1056	482	415	369	1061
5	127	167	130	132	120	705	299	221	243	686	0.24	0.2	0.26	0.24	0.24	0.59	0.5	0.51	0.47	0.59	46.79	88.6	40.81	48.63	44.21	42.98	25.38	18.03	23.34	41.82	832	466	351	375	806
6	224	212	202	199	215	924	355	378	389	944	0.28	0.25	0.26	0.28	0.29	0.82	0.53	0.48	0.51	0.81	60.63	71.98	63.41	53.86	54.25	28.06	27.95	24.96	22.84	26.97	1148	567	580	588	1159
7	178	225	145	145	183	827	374	256	252	809	0.26	0.24	0.23	0.24	0.25	0.73	0.46	0.43	0.4	0.72	55.88	82.89	58.17	53.42	62.13	31.98	34.2	34.43	32.49	33.28	1005	599	401	397	992
8	263	316	282	261	262	994	359	311	378	939	0.36	0.32	0.36	0.38	0.35	0.93	0.6	0.58	0.55	0.94	43.06	65.49	46.17	38.36	45.39	24.39	21.16	19.62	26.52	22.55	1257	675	593	639	1201
9	269	315	281	255	260	889	370	271	280	834	0.38	0.3	0.35	0.39	0.37	0.94	0.61	0.58	0.5	0.92	39.53	74.27	48.68	35.58	40.3	22.19	20.25	23.84	33.02	23.67	1158	685	552	535	1094
10	218	280	265	200	215	909	343	338	301	860	0.32	0.26	0.3	0.33	0.33	0.83	0.53	0.48	0.48	0.8	45.18	87.9	62.48	38.97	41.9	28	25.91	31.13	27.72	28.52	1127	623	603	501	1075
11	230	254	251	239	222	916	297	330	311	878	0.33	0.29	0.28	0.31	0.34	0.86	0.54	0.51	0.47	0.87	44.82	64.09	67.94	52.78	40.75	26.28	21.61	26.92	29.88	24.62	1146	551	581	550	1100
12	235	268	274	240	233	1007	363	330	352	987	0.35	0.29	0.3	0.34	0.32	0.88	0.59	0.52	0.53	0.89	40.71	67.62	64.61	44.06	48.29	27.59	22.13	25.9	26.59	26.44	1242	631	604	592	1220
13	321	393	356	330	320	1210	521	550	590	1222	0.53	0.46	0.51	0.52	0.51	1.08	0.76	0.72	0.65	1.09	24.25	39.41	29.04	25.9	26.11	19.67	16.35	17.23	22.25	19.02	1531	914	906	920	1542
14	305	395	358	354	315	1179	770	610	484	1188	0.51	0.44	0.5	0.52	0.52	1.11	0.87	0.78	0.82	1.12	24.88	43.3	30.39	27.78	24.72	20.31	21.59	21.28	15.27	20.1	1484	1165	968	838	1503
15	322	387	346	319	316	1088	487	438	478	1068	0.52	0.47	0.48	0.5	0.53	1.13	0.82	0.78	0.74	1.15	25.27	37.18	31.87	27.08	23.87	18.08	15.37	15.28	18.52	17.14	1410	874	784	797	1384
16	330	388	352	323	330	1090	517	443	484	1076	0.56	0.45	0.5	0.54	0.55	1.17	0.83	0.81	0.75	1.15	22.33	40.66	29.88	23.51	23.15	16.9	15.93	14.33	18.26	17.27	1420	905	795	807	1406
17	350	412	365	362	335	1192	501	440	460	1110	0.56	0.5	0.54	0.55	0.55	1.18	0.84	0.87	0.9	1.16	23.68	34.97	26.56	25.39	23.5	18.17	15.07	12.34	12.05	17.51	1542	913	805	822	1445
18	365	426	436	375	366	1236	676	532	512	1226	0.57	0.5	0.53	0.57	0.57	1.21	0.87	0.88	0.75	1.2	23.84	36.16	32.94	24.49	23.91	17.91	18.95	14.58	19.32	18.07	1601	1102	968	887	1592
19	360	429	347	382	390	1187	465	438	494	1158	0.59	0.5	0.54	0.59	0.58	1.23	0.9	0.91	0.81	1.24	21.95	36.41	25.25	23.29	24.6	16.65	12.18	11.22	15.98	15.98	1547	894	785	876	1548
20	225	254	270	259	224	934	351	345	321	923	0.34	0.28	0.31	0.38	0.36	0.89	0.73	0.54	0.52	0.87	41.3	68.75	59.62	38.06	36.68	25.02	13.98	25.11	25.19	25.88	1159	605	615	580	1147
21	295	320	324	291	296	1058	410	300	423	1046	0.48	0.33	0.35	0.45	0.47	1.05	0.72	0.63	0.6	1.04	27.17	62.36	56.13	30.49	28.44	20.36	16.78	16.04	24.93	20.52	1353	730	624	714	1342
22	294	390	330	312	308	1089	448	423	440	1087	0.49	0.42	0.43	0.46	0.49	1.08	0.75	0.64	0.64	1.09	25.98	46.92	37.87	31.29	27.22	19.81	16.9	21.91	22.8	19.41	1383	838	753	752	1395
23	279	335	320	289	283	1044	400	359	391	1025	0.42	0.32	0.4	0.4	0.43	0.99	0.74	0.61	0.59	0.99	33.56	69.42	42.44	38.33	32.48	22.6	15.5	20.47	23.84	22.19	1323	735	679	680	1308
24	288	366	301	293	280	1047	401	418	435	1044	0.42	0.37	0.42	0.42	0.43	1.03	0.66	0.61	0.63	1.03	34.65	56.73	36.21	35.25	32.14	20.94	19.54	23.84	23.26	20.88	1335	767	719	728	1324
25	237	284	206	272	235	1016	395	400	354	1004	0.35	0.27	0.28	0.33	0.36	0.95	0.61	0.59	0.55	0.95	41.06	82.67	55.76	53	38.48	23.89	22.53	24.38	24.83	23.61	1253	679	606	626	1239
26	257	300	251	266	276	1033	390	395	413	1030	0.4	0.28	0.33	0.39	0.41	0.98	0.63	0.6	0.54	0.98	34.09	81.2	48.91	37.11	34.84	22.82	20.85	23.28	30.06	22.76	1290	690	646	679	1306
27	405	448	397	390	380	1113	570	497	514	1123	0.6	0.49	0.48	0.61	0.63	1.26	0.93	0.93	0.91	1.28	23.87	39.6	36.57	22.24	20.32	14.88	13.99	12.19	13.17	14.55	1518	1018	894	904	1503
28	389	442	400	384	394	1081	445	421	443	1065	0.59	0.48	0.5	0.55	0.6	1.38	0.97	0.94	0.97	1.37	23.71	40.71	33.95	26.94	23.22	12.81	13.98	12.22	13.08	13.64	1470	887	821	827	1459
29	450	501	440	427	464	1150	620	509	580	1206	0.61	0.44	0.58	0.6	0.62	1.44	1.06	1.05	1.03	1.42	25.66	54.92	27.76	25.17	25.61	12.38	9.84	10.59	11.8	12.86	1600	1121	949	1007	1670
means	273.621	320.31	287.828	274.724	273.621	1007.59	432.897	379.069	389.379	997.966	0.417241	0.348621	0.378621	0.410345	0.418966	0.987931	0.684828	0.645517	0.622069	0.983793	37.1779	60.8766	46.8938	38.0528	36.7672	23.7121	21.8103	21.1297	23.0762	23.8059	1281.21	753.207	666.897	664.103	1271.59
standard deviation	79.3165	93.9293	87.3716	83.6877	81.2045	145.362	113.37	101.416	106.678	144.603	0.12646	0.102285	0.1151	0.124254	0.127261	0.212592	0.177796	0.182749	0.179053	0.215331	13.071	18.1065	15.7192	12.5601	12.9335	7.25099	8.97719	6.5529	6.30688	7.59141	218.342	194.843	179.721	185.952	219.673
